# Supplementary material for: Physiological Responses of Tomato Plants with Varied Susceptibility to Multiple Drought Stress
Source: Antioxidants (Basel). 2025 Dec 1;14(12):1448. doi: 10.3390/antiox14121448 (PMC12729441; doi:10.3390/antiox14121448)
Supplement: Supplementary file 1 [file antioxidants-14-01448-s001.zip]

Archive with 1 entries (1 files):
- antioxidants-3905880-supplementary.pdf
